# Supplementary material for: NO2 Physical-to-Chemical Adsorption Transition on Janus WSSe Monolayers Realized by Defect Introduction
Source: Molecules. 2023 Feb 8;28(4):1644. doi: 10.3390/molecules28041644 (PMC9960547; doi:10.3390/molecules28041644)
Supplement: Supplementary file 1 [file molecules-28-01644-s001.zip]

Archive with 1 entries (1 files):
- molecules-2167502-supplementary.pdf
